# Supplementary material for: A spinal neural circuitry for converting touch to itch sensation
Source: Nat Commun. 2020 Oct 8;11:5074. doi: 10.1038/s41467-020-18895-7 (PMC7545208; doi:10.1038/s41467-020-18895-7)
Supplement: Supplementary file 6 — Source Data [file 41467_2020_18895_MOESM6_ESM.xlsx]

## Sheet: Fig 1k
Fig 1k	c-Fos+ neurons
	Control			CQ			Brush			von Frey hindpaw			von Frey nape
	IIi	IIIo		IIi	IIIo		IIi	IIIo		IIi	IIIo		IIi	IIIo
	1	1		4	10		5	7		0	6		8	6
	1	3		8	10		1	8		2	12		6	10
	0	1		10	8		1	7		5	14		1	4
	0	4		9	8		4	9		4	10		7	9
	2	3		11	5		6	9		5	10		8	8
	0	1		9	13		1	6		0	3		5	8
	0	1		15	14		1	4		0	15		2	5
	0	0		14	13		1	3		0	3		2	4
	0	0		22	17		0	0		0	7		3	3
	0	0		17	21		1	1		3	12		2	6
	0	0		4	5		2	9		0	8		5	6
	0	0		12	6		0	0		1	12		5	7
	0	0		8	10		1	4		2	7		8	9
	0	0		5	8		0	1		3	14		4	9
	0	0		9	7		2	5		0	5		2	6

## Sheet: Fig 1l
Fig 1l	%
	Control	CQ	Brush	von Frey hindpaw	von Frey nape
	0	0	40	0	12.5
	0	0	0	0	16.6667
	0	0	0	40	0
	0	0	50	0	28.5714
	0	0	50	20	0
	0	11.1111	0	0	0
	0	0	0	0	0
	0	7.14286	0	0	0
	0	13.6364	0	0	66.6667
	0	5.88235	0	0	0
	0	0	0	0	20
	0	16.6667	0	0	0
	0	25	0	0	0
	0	0	0	33.3333	75
	0	22.2222	0	0	0

## Sheet: Fig 1m
Fig 1m	%
	Control	CQ	Brush	von Frey hindpaw	von Frey nape
	0	0	0	0	16.6667
	0	0	0	0	10
	0	25	0	0	25
	0	0	0	10	11.1111
	0	0	11.1111	10	25
	0	0	0	0	25
	0	14.2857	0	13.3333	20
	0	0	33.3333	0	25
	0	11.7647	0	0	66.6667
	0	4.7619	0	8.33333	16.6667
	0	20	0	12.5	16.6667
	0	16.6667	0	8.33333	14.2857
	0	10	0	0	11.1111
	0	0	0	7.14286	11.1111
	0	0	0	0	33.3333

## Sheet: Fig 2c
Fig 2c
	Single	Delay	Initial	Tonic	Phasic
Incedence (%) in IIi	0	25.7	10.8	32.4	31.1

## Sheet: Fig 2f
Fig 2f
	Single	Delay	Initial	Tonic	Phasic
Incedence (%) in IIIo	2.8	5.6	11.1	0	80.6

## Sheet: Fig 2h
Fig 2h
	Mono-Aβ	Poly-Aβ	Mono-Aδ	Poly-Aδ	Mono-C	Poly-C
Incedence (%) in IIi	0	28	14	44	68	14

## Sheet: Fig 2j
Fig 2j
	Mono-Aβ	Poly-Aβ	Mono-Aδ	Poly-Aδ	Mono-C	Poly-C
Incedence (%) in IIIo	50	24	2	11	9	11

## Sheet: Fig 3c
Fig 3c
	No. of scratches per stimulation
	Tac2WT 30Hz	Tac2ChR2 1Hz	Tac2ChR2 5Hz	Tac2ChR2 10Hz	Tac2ChR2 20Hz	Tac2ChR2 30Hz
	0	0	14	11.3333	7.66667	7.33333
	0.2	0	7.66667	12	6	2.33333
	0	0	16	13.3333	4.66667	5.66667
	0.1	0.1	6.33333	11	7.66667	5.33333
	0.1	0	4	5	7.66667	13.3333
	0.1	0.3	6.66667	2.66667	2	6.33333

## Sheet: Fig 3d
Fig 3d	No. of scratches per stimulation
	Tac2WT			Tac2ChR2
	Saline	Morphine		Saline	Morphine
	0.2	0.4		16.5	6.2
	1	0		2.2	8.5
	1.1	0.2		4.9	4.6
	0.5	0.3		3.4	6.2
	0.2	0.6		7.4	7.9
	0	0.4		7.1	9.4
	0.6	1.3		8.3	8.1
	0.7			3.2	9.3
	0.2			6.9
				5.1
				6.6

## Sheet: Fig 3e
Fig 3e	No. of scratches per stimulation
	Blank-sap	BB-sap
	14	1
	7.66667	0
	6.33333	1.66667
	4	0
	6.66667	8.66667
	3.66	6
	7.66	1.33

[truncated: 36 more sheets: Fig 3h, Fig 4d, Fig 4e, Fig 4f, Fig 4g, Fig 5b, Fig 5c, Fig 5d, Fig 5g, Fig 7a, Fig 7b, Fig 7c, Fig 7e, Fig 7f, Fig 7g, Fig 7h, Fig 8a, Fig 8b, Fig 8c, Fig 8d …]
